# Supplementary material for: Computer vision distortion correction of scanning probe microscopy images
Source: Sci Rep. 2017 Apr 6;7:669. doi: 10.1038/s41598-017-00765-w (PMC5429659; doi:10.1038/s41598-017-00765-w)
Supplement: Supplementary file 1 — Dataset 1 [file 41598_2017_765_MOESM1_ESM.zip]

Archive with 25 entries (22 files):
- afm/
- afm/feature_detection.py
- afm/filereader/
- afm/filereader/igorbinarywave.py
- afm/filereader/nanonisFileReader.py
- afm/filereader/readIBW.py
- afm/filereader/readNanoscope.py
- afm/filereader/readSXM.py
- afm/filereader/readWSxM.py
- afm/filereader/stdAFMvals.py
- afm/filereader/__init__.py
- afm/newsavetxt.py
- afm/os_setup_script.py
- afm/peakdetect.py
- afm/readAFMimage.py
- afm/tools.py
- afm/viewimage.py
- afm/__init__.py
- Correction_example.ipynb
- distort/
- distort/alignImagesRansac.py
- distort/distort.py
- distort/utils.py
- distort/__init__.py
- README.txt
