# Supplementary material for: Computer vision distortion correction of scanning probe microscopy images
Source: Sci Rep. 2017 Apr 6;7:669. doi: 10.1038/s41598-017-00765-w (PMC5429659; doi:10.1038/s41598-017-00765-w)
Supplement: Supplementary file 1 — Dataset 1 [file 41598_2017_765_MOESM1_ESM.zip › afm/filereader/igorbinarywave.py]

#!/usr/bin/python
#
# Copyright (C) 2010-2011 W. Trevor King <wking@drexel.edu>
#
# This file is part of Hooke.
#
# Hooke is free software: you can redistribute it and/or modify it
# under the terms of the GNU Lesser General Public License as
# published by the Free Software Foundation, either version 3 of the
# License, or (at your option) any later version.
#
# Hooke is distributed in the hope that it will be useful, but WITHOUT
# ANY WARRANTY; without even the implied warranty of MERCHANTABILITY
# or FITNESS FOR A PARTICULAR PURPOSE.  See the GNU Lesser General
# Public License for more details.
#
# You should have received a copy of the GNU Lesser General Public
# License along with Hooke.  If not, see
# <http://www.gnu.org/licenses/>.

"""igorbinarywave provides pure Python interface between IGOR Binary
Wave files and Numpy arrays.

This is basically a stand-alone package that we bundle into Hooke for
convenience.  It is used by the mfp*d drivers, whose data is saved in
IBW files.
"""

# Based on WaveMetric's Technical Note 003, "Igor Binary Format"
#   ftp://ftp.wavemetrics.net/IgorPro/Technical_Notes/TN003.zip
# From ftp://ftp.wavemetrics.net/IgorPro/Technical_Notes/TN000.txt
#   We place no restrictions on copying Technical Notes, with the
#   exception that you cannot resell them. So read, enjoy, and
#   share. We hope IGOR Technical Notes will provide you with lots of
#   valuable information while you are developing IGOR applications.

import array
import struct
import sys
#import types

import numpy


class Field (object):
    """Represent a Structure field.

    See Also
    --------
    Structure
    """
    def __init__(self, format, name, default=None, help=None, count=1):
        self.format = format  # See the struct documentation
        self.name = name
        self.default = None
        self.help = help
        self.count = count
        self.total_count = numpy.prod(count)


class Structure (struct.Struct):
    """Represent a C structure.

    A convenient wrapper around struct.Struct that uses Fields and
    adds dict-handling methods for transparent name assignment.

    See Also
    --------
    Field

    Examples
    --------

    Represent the C structure::

        struct thing {
          short version;
          long size[3];
        }

    As

    >>> from pprint import pprint
    >>> thing = Structure(name='thing',
    ...     fields=[Field('h', 'version'), Field('l', 'size', count=3)])
    >>> thing.set_byte_order('>')
    >>> b = array.array('b', range(2+4*3))
    >>> d = thing.unpack_dict_from(buffer=b)
    >>> pprint(d)
    {'size': array([ 33752069, 101124105, 168496141]), 'version': 1}
    >>> [hex(x) for x in d['size']]
    ['0x2030405L', '0x6070809L', '0xa0b0c0dL']

    You can even get fancy with multi-dimensional arrays.

    >>> thing = Structure(name='thing',
    ...     fields=[Field('h', 'version'), Field('l', 'size', count=(3,2))])
    >>> thing.set_byte_order('>')
    >>> b = array.array('b', range(2+4*3*2))
    >>> d = thing.unpack_dict_from(buffer=b)
    >>> d['size'].shape
    (3, 2)
    >>> pprint(d)
    {'size': array([[ 33752069, 101124105],
           [168496141, 235868177],
           [303240213, 370612249]]),
     'version': 1}
    """
    def __init__(self, name, fields, byte_order='='):
        # '=' for native byte order, standard size and alignment
        # See http://docs.python.org/library/struct for details
        self.name = name
        self.fields = fields
        self.set_byte_order(byte_order)

    def __str__(self):
        return self.name

    def set_byte_order(self, byte_order):
        """Allow changing the format byte_order on the fly.
        """
        if (hasattr(self, 'format') and self.format != None
            and self.format.startswith(byte_order)):
            return  # no need to change anything
        format = []
        for field in self.fields:
            format.extend([field.format] * field.total_count)
        struct.Struct.__init__(self, format=byte_order + ''.join(format).\
                               replace('P', 'L'))

    def _flatten_args(self, args):
        # handle Field.count > 0
        flat_args = []
        for a, f in zip(args, self.fields):
            if f.total_count > 1:
                flat_args.extend(a)
            else:
                flat_args.append(a)
        return flat_args

    def _unflatten_args(self, args):
        # handle Field.count > 0
        unflat_args = []
        i = 0
        for f in self.fields:
            if f.total_count > 1:
                data = numpy.array(args[i:i + f.total_count])
                data = data.reshape(f.count)
                unflat_args.append(data)
            else:
                unflat_args.append(args[i])
            i += f.total_count
        return unflat_args

    def pack(self, *args):
        return struct.Struct.pack(self, *self._flatten_args(args))

    def pack_into(self, buffer, offset, *args):
        return struct.Struct.pack_into(self, buffer, offset,
                                       *self._flatten_args(args))

    def _clean_dict(self, dict):
        for f in self.fields:
            if f.name not in dict:
                if f.default != None:
                    dict[f.name] = f.default
                else:
                    raise ValueError('%s field not set for %s'
                                     % f.name, self.__class__.__name__)
        return dict

    def pack_dict(self, dict):
        dict = self._clean_dict(dict)
        return self.pack(*[dict[f.name] for f in self.fields])

    def pack_dict_into(self, buffer, offset, dict={}):
        dict = self._clean_dict(dict)
        return self.pack_into(buffer, offset,
                              *[dict[f.name] for f in self.fields])

    def unpack(self, string):
        return self._unflatten_args(struct.Struct.unpack(self, string))

    def unpack_from(self, buffer, offset=0):
        return self._unflatten_args(
            struct.Struct.unpack_from(self, buffer, offset))

    def unpack_dict(self, string):
        return dict(zip([f.name for f in self.fields],
                        self.unpack(string)))

    def unpack_dict_from(self, buffer, offset=0):
        return dict(zip([f.name for f in self.fields],
                        self.unpack_from(buffer, offset)))


# Numpy doesn't support complex integers by default, see
#   http://mail.python.org/pipermail/python-dev/2002-April/022408.html
#   http://mail.scipy.org/pipermail/numpy-discussion/2007-October/029447.html
# So we roll our own types.  See
#   http://docs.scipy.org/doc/numpy/user/basics.rec.html
#   http://docs.scipy.org/doc/numpy/reference/generated/numpy.dtype.html
complexInt8 = numpy.dtype([('real', numpy.int8), ('imag', numpy.int8)])
complexInt16 = numpy.dtype([('real', numpy.int16), ('imag', numpy.int16)])
complexInt32 = numpy.dtype([('real', numpy.int32), ('imag', numpy.int32)])
complexUInt8 = numpy.dtype([('real', numpy.uint8), ('imag', numpy.uint8)])
complexUInt16 = numpy.dtype([('real', numpy.uint16), ('imag', numpy.uint16)])
complexUInt32 = numpy.dtype([('real', numpy.uint32), ('imag', numpy.uint32)])


# Begin IGOR constants and typedefs from IgorBin.h

# From IgorMath.h
TYPE_TABLE = {         # (key: integer flag, value: numpy dtype)
    0: None,           # Text wave, not handled in ReadWave.c
    1: numpy.complex,  # NT_CMPLX, makes number complex.
    2: numpy.float32,  # NT_FP32, 32 bit fp numbers.
    3: numpy.complex64,
    4: numpy.float64,  # NT_FP64, 64 bit fp numbers.
    5: numpy.complex128,
    8: numpy.int8,     # NT_I8, 8 bit signed integer. Requires Igor Pro
                       # 2.0 or later.
    9: complexInt8,
    0x10: numpy.int16,  # NT_I16, 16 bit integer numbers. Requires Igor
                        # Pro 2.0 or later.
    0x11: complexInt16,
    0x20: numpy.int32,  # NT_I32, 32 bit integer numbers. Requires Igor
                        # Pro 2.0 or later.
    0x21: complexInt32,
#   0x40: None,         # NT_UNSIGNED, Makes above signed integers
#                       # unsigned. Requires Igor Pro 3.0 or later.
    0x48: numpy.uint8,
    0x49: complexUInt8,
    0x50: numpy.uint16,
    0x51: complexUInt16,
    0x60: numpy.uint32,
    0x61: complexUInt32,
}

# From wave.h
MAXDIMS = 4

# From binary.h
BinHeaderCommon = Structure(  # WTK: this one is mine.
    name='BinHeaderCommon',
    fields=[
        Field('h', 'version',
              help='Version number for backwards compatibility.'),
        ])

BinHeader1 = Structure(
    name='BinHeader1',
    fields=[
        Field('h', 'version',
              help='Version number for backwards compatibility.'),
        Field('l', 'wfmSize',
              help='The size of the WaveHeader2 data structure plus the wave \
              data plus 16 bytes of padding.'),
        Field('h', 'checksum',
              help='Checksum over this header and the wave header.'),
        ])

BinHeader2 = Structure(
    name='BinHeader2',
    fields=[
        Field('h', 'version',
              help='Version number for backwards compatibility.'),
        Field('l', 'wfmSize',
              help='The size of the WaveHeader2 data structure plus the wave \
              data plus 16 bytes of padding.'),
        Field('l', 'noteSize',
              help='The size of the note text.'),
        Field('l', 'pictSize', default=0,
              help='Reserved. Write zero. Ignore on read.'),
        Field('h', 'checksum',
              help='Checksum over this header and the wave header.'),
        ])

BinHeader3 = Structure(
    name='BinHeader3',
    fields=[
        Field('h', 'version',
              help='Version number for backwards compatibility.'),
        Field('h', 'wfmSize',
              help='The size of the WaveHeader2 data structure plus the wave \
              data plus 16 bytes of padding.'),
        Field('l', 'noteSize',
              help='The size of the note text.'),
        Field('l', 'formulaSize',
              help='The size of the dependency formula, if any.'),
        Field('l', 'pictSize', default=0,
              help='Reserved. Write zero. Ignore on read.'),
        Field('h', 'checksum',
              help='Checksum over this header and the wave header.'),
        ])

BinHeader5 = Structure(
    name='BinHeader5',
    fields=[
        Field('h', 'version',
              help='Version number for backwards compatibility.'),
        Field('h', 'checksum',
              help='Checksum over this header and the wave header.'),
        Field('l', 'wfmSize',
              help='The size of the WaveHeader5 data structure plus the wave \
              data.'),
        Field('l', 'formulaSize',
              help='The size of the dependency formula, if any.'),
        Field('l', 'noteSize', help='The size of the note text.'),
        Field('l', 'dataEUnitsSize',
              help='The size of optional extended data units.'),
        Field('l', 'dimEUnitsSize',
              help='The size of optional extended dimension units.',
              count=MAXDIMS),
        Field('l', 'dimLabelsSize',
              help='The size of optional dimension labels.', count=MAXDIMS),
        Field('l', 'sIndicesSize',
              help='The size of string indicies if this is a text wave.'),
        Field('l', 'optionsSize1', default=0,
              help='Reserved. Write zero. Ignore on read.'),
        Field('l', 'optionsSize2', default=0,
              help='Reserved. Write zero. Ignore on read.'),
        ])


# From wave.h
MAX_WAVE_NAME2 = 18  # Maximum length of wave name in version 1 and 2
                     # files. Does not include the trailing null.
MAX_WAVE_NAME5 = 31  # Maximum length of wave name in version 5
                     # files. Does not include the trailing null.
MAX_UNIT_CHARS = 3

# Header to an array of waveform data.

WaveHeader2 = Structure(
    name='WaveHeader2',
    fields=[
        Field('h', 'type',
              help='See types (e.g. NT_FP64) above. Zero for text waves.'),
        Field('P', 'next', default=0,
              help='Used in memory only. Write zero. Ignore on read.'),
        Field('c', 'bname', help='Name of wave plus trailing null.',
              count=MAX_WAVE_NAME2 + 2),
        Field('h', 'whVersion', default=0, help='Write 0. Ignore on read.'),
        Field('h', 'srcFldr', default=0,
              help='Used in memory only. Write zero. Ignore on read.'),
        Field('P', 'fileName', default=0,
              help='Used in memory only. Write zero. Ignore on read.'),
        Field('c', 'dataUnits', default=0,
              help='Natural data units go here - null if none.',
              count=MAX_UNIT_CHARS + 1),
        Field('c', 'xUnits', default=0,
              help='Natural x-axis units go here - null if none.',
              count=MAX_UNIT_CHARS + 1),
        Field('l', 'npnts', help='Number of data points in wave.'),
        Field('h', 'aModified', default=0,
              help='Used in memory only. Write zero. Ignore on read.'),
        Field('d', 'hsA', help='X value for point p = hsA*p + hsB'),
        Field('d', 'hsB', help='X value for point p = hsA*p + hsB'),
        Field('h', 'wModified', default=0,
              help='Used in memory only. Write zero. Ignore on read.'),
        Field('h', 'swModified', default=0,
              help='Used in memory only. Write zero. Ignore on read.'),
        Field('h', 'fsValid', help='True if full scale values have meaning.'),
        Field('d', 'topFullScale',
              help='The min full scale value for wave.'),
              # sic, 'min' should probably be 'max'
        Field('d', 'botFullScale',
              help='The min full scale value for wave.'),
        Field('c', 'useBits', default=0,
              help='Used in memory only. Write zero. Ignore on read.'),
        Field('c', 'kindBits',
              default=0, help='Reserved. Write zero. Ignore on read.'),
        Field('P', 'formula', default=0,
              help='Used in memory only. Write zero. Ignore on read.'),
        Field('l', 'depID', default=0,
              help='Used in memory only. Write zero. Ignore on read.'),
        Field('L', 'creationDate',
              help='DateTime of creation.  Not used in version 1 files.'),
        Field('c', 'wUnused', default=0,
              help='Reserved. Write zero. Ignore on read.', count=2),
        Field('L', 'modDate', help='DateTime of last modification.'),
        Field('P', 'waveNoteH',
              help='Used in memory only. Write zero. Ignore on read.'),
        Field('f', 'wData',
              help='The start of the array of waveform data.', count=4),
        ])

WaveHeader5 = Structure(
    name='WaveHeader5',
    fields=[
        Field('P', 'next', help='link to next wave in linked list.'),
        Field('L', 'creationDate', help='DateTime of creation.'),
        Field('L', 'modDate', help='DateTime of last modification.'),
        Field('l', 'npnts',
              help='Total number of points (multiply dimensions up to first \
              zero).'),
        Field('h', 'type',
              help='See types (e.g. NT_FP64) above. Zero for text waves.'),
        Field('h', 'dLock', default=0,
              help='Reserved. Write zero. Ignore on read.'),
        Field('c', 'whpad1', default=0,
              help='Reserved. Write zero. Ignore on read.', count=6),
        Field('h', 'whVersion', default=1,
              help='Write 1. Ignore on read.'),
        Field('c', 'bname', help='Name of wave plus trailing null.',
              count=MAX_WAVE_NAME5 + 1),
        Field('l', 'whpad2', default=0,
              help='Reserved. Write zero. Ignore on read.'),
        Field('P', 'dFolder', default=0,
              help='Used in memory only. Write zero. Ignore on read.'),
        # Dimensioning info. [0] == rows, [1] == cols etc
        Field('l', 'nDim',
              help='Number of of items in a dimension -- 0 means no data.',
              count=MAXDIMS),
        Field('d', 'sfA',
              help='Index value for element e of dimension \
              d = sfA[d]*e + sfB[d].', count=MAXDIMS),
        Field('d', 'sfB',
              help='Index value for element e of dimension \
              d = sfA[d]*e + sfB[d].', count=MAXDIMS),
        # SI units
        Field('c', 'dataUnits', default=0,
              help='Natural data units go here - null if none.',
              count=MAX_UNIT_CHARS + 1),
        Field('c', 'dimUnits', default=0,
              help='Natural dimension units go here - null if none.',
              count=(MAXDIMS, MAX_UNIT_CHARS + 1)),
        Field('h', 'fsValid', help='TRUE if full scale values have meaning.'),
        Field('h', 'whpad3', default=0,
              help='Reserved. Write zero. Ignore on read.'),
        Field('d', 'topFullScale',
              help='The max and max full scale value for wave'),
              # sic, probably "max and min"
        Field('d', 'botFullScale',
              help='The max and max full scale value for wave.'),
              # sic, probably "max and min"
        Field('P', 'dataEUnits', default=0,
              help='Used in memory only. Write zero. Ignore on read.'),
        Field('P', 'dimEUnits', default=0,
              help='Used in memory only. Write zero.  Ignore on read.',
              count=MAXDIMS),
        Field('P', 'dimLabels', default=0,
              help='Used in memory only. Write zero.  Ignore on read.',
              count=MAXDIMS),
        Field('P', 'waveNoteH', default=0,
              help='Used in memory only. Write zero. Ignore on read.'),
        Field('l', 'whUnused', default=0,
              help='Reserved. Write zero. Ignore on read.', count=16),
        # The following stuff is considered private to Igor.
        Field('h', 'aModified', default=0,
              help='Used in memory only. Write zero. Ignore on read.'),
        Field('h', 'wModified', default=0,
              help='Used in memory only. Write zero. Ignore on read.'),
        Field('h', 'swModified', default=0,
              help='Used in memory only. Write zero. Ignore on read.'),
        Field('c', 'useBits', default=0,
              help='Used in memory only. Write zero. Ignore on read.'),
        Field('c', 'kindBits', default=0,
              help='Reserved. Write zero. Ignore on read.'),
        Field('P', 'formula', default=0,
              help='Used in memory only. Write zero. Ignore on read.'),
        Field('l', 'depID', default=0,
              help='Used in memory only. Write zero. Ignore on read.'),
        Field('h', 'whpad4', default=0,
              help='Reserved. Write zero. Ignore on read.'),
        Field('h', 'srcFldr', default=0,
              help='Used in memory only. Write zero. Ignore on read.'),
        Field('P', 'fileName', default=0,
              help='Used in memory only. Write zero. Ignore on read.'),
        Field('P', 'sIndices', default=0,
              help='Used in memory only. Write zero. Ignore on read.'),
        Field('f', 'wData',
              help='The start of the array of data.  Must be 64 bit aligned.',
              count=1),
        ])

# End IGOR constants and typedefs from IgorBin.h

# Begin functions from ReadWave.c


def need_to_reorder_bytes(version):
    # If the low order byte of the version field of the BinHeader
    # structure is zero then the file is from a platform that uses
    # different byte-ordering and therefore all data will need to be
    # reordered.
    return version & 0xFF == 0


def byte_order(needToReorderBytes):
    little_endian = sys.byteorder == 'little'
    if needToReorderBytes:
        little_endian = not little_endian
    if little_endian:
        return '<'  # little-endian
    return '>'  # big-endian


def version_structs(version, byte_order):
    if version == 1:
        bin = BinHeader1
        wave = WaveHeader2
    elif version == 2:
        bin = BinHeader2
        wave = WaveHeader2
    elif version == 3:
        bin = BinHeader3
        wave = WaveHeader2
    elif version == 5:
        bin = BinHeader5
        wave = WaveHeader5
    else:
        raise ValueError('This does not appear to be a valid Igor binary wave \
        file. The version field = %d.\n', version)
    checkSumSize = bin.size + wave.size
    if version == 5:
        checkSumSize -= 4  # Version 5 checksum doesn't include the wData field
    bin.set_byte_order(byte_order)
    wave.set_byte_order(byte_order)
    return (bin, wave, checkSumSize)


def checksum(buffer, byte_order, oldcksum, numbytes):
    x = numpy.ndarray(
        (numbytes / 2,),  # 2 bytes to a short -- ignore trailing odd byte
        dtype=numpy.dtype(byte_order + 'h'),
        buffer=buffer)
    oldcksum += x.sum()
    if oldcksum > 2 ** 31:  # fake the C implementation's int rollover
        oldcksum %= 2 ** 32
        if oldcksum > 2 ** 31:
            oldcksum -= 2 ** 31
    return oldcksum & 0xffff


# Translated from ReadWave()
def loadibw(filename, strict=True):
    if hasattr(filename, 'read'):
        f = filename  # filename is actually a stream object
    else:
        f = open(filename, 'rb')
    try:
        b = buffer(f.read(BinHeaderCommon.size))
        version = BinHeaderCommon.unpack_dict_from(b)['version']
        needToReorderBytes = need_to_reorder_bytes(version)
        byteOrder = byte_order(needToReorderBytes)

        if needToReorderBytes:
            BinHeaderCommon.set_byte_order(byteOrder)
            version = BinHeaderCommon.unpack_dict_from(b)['version']
        bin_struct, wave_struct, checkSumSize = version_structs(version,
                                                                byteOrder)

        b = buffer(b + f.read(bin_struct.size + wave_struct.size - \
                              BinHeaderCommon.size))
        c = checksum(b, byteOrder, 0, checkSumSize)
        if c != 0:
            raise ValueError('Error in checksum - should be 0, is %d. \
            This does not appear to be a valid Igor binary wave file.' % c)
        bin_info = bin_struct.unpack_dict_from(b)
        wave_info = wave_struct.unpack_dict_from(b, offset=bin_struct.size)
        if wave_info['type'] == 0:
            raise NotImplementedError('Text wave')
        if version in [1, 2, 3]:
            tail = 16  # 16 = size of wData field in WaveHeader2 structure
            waveDataSize = bin_info['wfmSize'] - wave_struct.size
            # =  bin_info['wfmSize']-16 - (wave_struct.size - tail)
        else:
            assert version == 5, version
            tail = 4  # 4 = size of wData field in WaveHeader5 structure
            waveDataSize = bin_info['wfmSize'] - (wave_struct.size - tail)
        # dtype() wrapping to avoid numpy.generic and
        # getset_descriptor issues with the builtin Numpy types
        # (e.g. int32).  It has no effect on our local complex
        # integers.
        t = numpy.dtype(TYPE_TABLE[wave_info['type']])
        assert waveDataSize == wave_info['npnts'] * t.itemsize, \
            ('%d, %d, %d, %s' % (waveDataSize, wave_info['npnts'],
                                 t.itemsize, t))
        tail_data = array.array('f', b[-tail:])
        data_b = buffer(buffer(tail_data) + f.read(waveDataSize - tail))
        if version == 5:
            shape = [n for n in wave_info['nDim'] if n > 0]
        else:
            shape = (wave_info['npnts'],)
        data = numpy.ndarray(
            shape=shape,
            dtype=t.newbyteorder(byteOrder),
            buffer=data_b,
            order='F',
            )

        if version == 1:
            pass  # No post-data information
        elif version == 2:
            # Post-data info:
            #   * 16 bytes of padding
            #   * Optional wave note data
            pad_b = buffer(f.read(16))  # skip the padding
            if max(pad_b) != 0:
                if strict:
                    assert max(pad_b) == 0, pad_b
                else:
                    print sys.stderr, \
                    'warning: post-data padding not zero: %s.' % pad_b
            bin_info['note'] = str(f.read(bin_info['noteSize'])).strip()
        elif version == 3:
            # Post-data info:
            #   * 16 bytes of padding
            #   * Optional wave note data
            #   * Optional wave dependency formula
            """Excerpted from TN003:

            A wave has a dependency formula if it has been bound by a
            statement such as "wave0 := sin(x)". In this example, the
            dependency formula is "sin(x)". The formula is stored with
            no trailing null byte.
            """
            pad_b = buffer(f.read(16))  # skip the padding
            if max(pad_b) != 0:
                if strict:
                    assert max(pad_b) == 0, pad_b
                else:
                    print sys.stderr, \
                    'warning: post-data padding not zero: %s.' % pad_b
            bin_info['note'] = str(f.read(bin_info['noteSize'])).strip()
            bin_info['formula'] = str(f.read(bin_info['formulaSize'])).strip()
        elif version == 5:
            # Post-data info:
            #   * Optional wave dependency formula
            #   * Optional wave note data
            #   * Optional extended data units data
            #   * Optional extended dimension units data
            #   * Optional dimension label data
            #   * String indices used for text waves only
            """Excerpted from TN003:

            dataUnits - Present in versions 1, 2, 3, 5. The dataUnits
              field stores the units for the data represented by the
              wave. It is a C string terminated with a null
              character. This field supports units of 0 to 3 bytes. In
              version 1, 2 and 3 files, longer units can not be
              represented. In version 5 files, longer units can be
              stored using the optional extended data units section of
              the file.

            xUnits - Present in versions 1, 2, 3. The xUnits field
              stores the X units for a wave. It is a C string
              terminated with a null character.  This field supports
              units of 0 to 3 bytes. In version 1, 2 and 3 files,
              longer units can not be represented.

            dimUnits - Present in version 5 only. This field is an
              array of 4 strings, one for each possible wave
              dimension. Each string supports units of 0 to 3
              bytes. Longer units can be stored using the optional
              extended dimension units section of the file.
            """
            bin_info['formula'] = str(f.read(bin_info['formulaSize'])).strip()
            bin_info['note'] = str(f.read(bin_info['noteSize'])).strip()
            bin_info['dataEUnits'] = \
            str(f.read(bin_info['dataEUnitsSize'])).strip()
            bin_info['dimEUnits'] = [
                str(f.read(size)).strip() for size in \
                bin_info['dimEUnitsSize']]
            bin_info['dimLabels'] = []
            for size in bin_info['dimLabelsSize']:
                # split null-delimited strings
                labels = str(f.read(size)).split(chr(0))
                bin_info['dimLabels'].append([L for L in labels if len(L) > 0])
            if wave_info['type'] == 0:  # text wave
                bin_info['sIndices'] = f.read(bin_info['sIndicesSize'])

    finally:
        if not hasattr(filename, 'read'):
            f.close()

    retdata = data.copy()
    del data
    return retdata, bin_info, wave_info


def saveibw(filename):
    raise NotImplementedError
