# Supplementary material for: Computer vision distortion correction of scanning probe microscopy images
Source: Sci Rep. 2017 Apr 6;7:669. doi: 10.1038/s41598-017-00765-w (PMC5429659; doi:10.1038/s41598-017-00765-w)
Supplement: Supplementary file 1 — Dataset 1 [file 41598_2017_765_MOESM1_ESM.zip › afm/os_setup_script.py]

import sys
from os import path

path_afm2pdf = path.join(sys.prefix, 'bin', 'afm2pdf')

f = open('')
