# Supplementary material for: Computer vision distortion correction of scanning probe microscopy images
Source: Sci Rep. 2017 Apr 6;7:669. doi: 10.1038/s41598-017-00765-w (PMC5429659; doi:10.1038/s41598-017-00765-w)
Supplement: Supplementary file 1 — Dataset 1 [file 41598_2017_765_MOESM1_ESM.zip › distort/utils.py]

import cv2
import numpy as np


def showImage(img1, pts=None, scale=None, title="Image", timeout=1000):
    # # Show me the tracked points!
    if len(img1.shape) == 3:
        composite_image = np.zeros((img1.shape[0], img1.shape[1], 3), np.uint8)
    else:
        composite_image = np.zeros((img1.shape[0], img1.shape[1]), np.uint8)

    composite_image[:, 0:img1.shape[1]] += img1

    if pts is not None:
        for pt in pts:
            cv2.circle(composite_image, (pt[0], pt[1]), 5, 255)

    if scale is not None:
        fx = scale[0]
        fy = scale[1]

        composite_image = cv2.resize(composite_image, (0, 0), fx=fx, fy=fy)

    cv2.imshow(title, composite_image)
    cv2.waitKey(timeout)


def showComposite(img1, img2, pts1=None, pts2=None, scale=None, title="Image", timeout=None):
    # # Show me the tracked points!
    composite_image = np.zeros((img1.shape[0], img1.shape[1] * 2), np.uint8)
    composite_image[:, 0:img1.shape[1]] += img1
    composite_image[:, img1.shape[1]:img2.shape[1] * 2] += img2

    if pts1 is not None:
        for pt in pts1:
            cv2.circle(composite_image, (pt[0], pt[1]), 5, 255)

    if pts2 is not None:
        for pt in pts2:
            x = int(pt[0]) + img1.shape[1]
            y = int(pt[1])
            cv2.circle(composite_image, (x, y), 5, 255)

    if pts1 is not None and pts2 is not None and len(pts1) == len(pts2):
        for pt1, pt2 in zip(pts1, pts2):
            pt1 = tuple(pt1)
            pt2 = tuple((pt2[0] + img1.shape[1], pt2[1]))
            cv2.line(composite_image, pt1, pt2, 255)

    if scale is not None:
        fx = scale[0]
        fy = scale[1]

        composite_image = cv2.resize(composite_image, (0, 0), fx=fx, fy=fy)

    cv2.imshow(title, composite_image)
    if timeout is None:
        cv2.waitKey()
    else:
        cv2.waitKey(timeout)
