# Supplementary material for: Computer vision distortion correction of scanning probe microscopy images
Source: Sci Rep. 2017 Apr 6;7:669. doi: 10.1038/s41598-017-00765-w (PMC5429659; doi:10.1038/s41598-017-00765-w)
Supplement: Supplementary file 1 — Dataset 1 [file 41598_2017_765_MOESM1_ESM.zip › README.txt]

Content of package:
- iPython notebook with example of distortion correction
- AFM file reader library for Nanonis, DI/Veeco/Bruker and Asylum Research file formats
- Distortion correction library

The example files s12106033.sxm and s12106049.sxm were not included in the package due 
to size contraints, but can be found on the GitHub repository:

https://github.com/paruch-group/distortcorrect
